# Supplementary material for: Low NaCl Concentrations Increase Cotyledon Growth in Chinese White Radish (Raphanus sativus L. var. longipinnatus Bailey) Seedlings via Aquaporin-Mediated Water Transport
Source: Plants (Basel). 2025 May 26;14(11):1616. doi: 10.3390/plants14111616 (PMC12157832; doi:10.3390/plants14111616)
Supplement: Supplementary file 1 [file plants-14-01616-s001.zip]

Archive with 1 entries (1 files):
- plants-3655800-supplementary.pdf
